# Supplementary material for: Ex Vivo Antiplatelet and Thrombolytic Activity of Bioactive Fractions from the New-Fangled Stem Buds of Ficus religiosa L. with Simultaneous GC-MS Examination
Source: Molecules. 2023 May 5;28(9):3918. doi: 10.3390/molecules28093918 (PMC10179924; doi:10.3390/molecules28093918)
Supplement: Supplementary file 1 [file molecules-28-03918-s001.zip]

Archive with 1 entries (1 files):
- molecules-2323527-supplementary.pdf
